# Supplementary material for: Foxp3-mediated blockage of ryanodine receptor 2 underlies contact-based suppression by regulatory T cells
Source: J Clin Invest. 2023 Dec 15;133(24):e163470. doi: 10.1172/JCI163470 (PMC10721146; doi:10.1172/JCI163470)
Supplement: Supporting data values [file jci-133-163470-s105.xlsx]

## Sheet: Fig1A
protein			Mrna
Tconv	Treg		Tconv	Treg
0.471523	0.553129		0.94	0.76
0.694833	0.606389		0.78	0.92
0.336969	0.778801		1.13	0.89
0.691766	0.590028		1.2	0.8

## Sheet: Fig1B
Tconv	Treg
0.017515	0.0097412
0.0234055	0.0067565
0.0270936	0.0096979
0.0197664	0.0104283
0.0219286	0.0095907
0.0188594	0.0118312
0.0337948	0.0107218
0.067026	0.0124193
0.0209719	0.0148485
0.0206051	0.0076923
0.0100173	0.0081487
0.0889679	0.0087662
0.0299152	0.0130102
0.0364516	0.0128627
0.0118345	0.0178762
0.0082363	0.0075064
0.0060455
0.0350785
0.0414089
0.0500914
0.01295

## Sheet: Fig1C
Tconv	Treg
1.05666	0.151235
0.156527	0.85072
0.342569	0.170518
0.228456	0.109015
0.276664	0.129461
0.865101	0.321463
0.665923	0.142182
0.153015	0.105739
0.785754	0.125977
1.17602	0.23983
0.49533	0.160421
0.484102	0.194735
0.375521	0.114305
0.575258	0.501398
0.122833	0.139524
0.761136	0.138895
0.484074	0.179691
0.317156	0.336448
0.684473	0.213803
0.175512	0.267199
0.118802	0.121117
1.23703	0.153247
1.3703	0.120516
1.76568	0.081794
0.288811	0.170788
0.113372	0.34839
0.224967	0.198998
0.253658	0.188523
0.190155	0.138632
0.22752
0.294263
0.761719
0.311922
0.597327
0.335441

## Sheet: Fig1D
Tconv	Treg
0.9	0.12
0.95	0.12
1.06	0.12
1.1	0.13

## Sheet: Fig1F
Tconv (shCtrl)	Tconv (shRyr2)
0.0475251	0.0198784
0.0696144	0.0288278
0.0239605	0.0132947
0.0600451	0.0114305
0.0095818	0.0144409
0.0864372	0.0166505
0.067363	0.0307707
0.0884566	0.0310312
0.0572942	0.0221813
0.0504225	0.0146255
0.254758	0.0174815
0.323001	0.0311945
0.0244196	0.0127846
0.0424601	0.0123873
0.027147	0.0120019
0.0328972	0.0175989
0.0301508	0.0103111
0.0218253	0.0108584
0.0598844	0.010835
0.0313175	0.0119399

## Sheet: Fig1G
w/o cell	Treg	Tconv (shCtrl)	Tconv (shRyr2)
0.42	0.27	0.36	0.19
0.31	0.28	0.59	0.11
0.39	0.28	0.4	0.19
0.34	0.38	0.63	0.21
0.35	0.24	0.58	0.2
0.29	0.23	0.46	0.19
0.33	0.14	0.34	0.26
0.38	0.25	0.38	0.16
0.34	0.21	0.34	0.31
0.32	0.25	0.29	0.2
0.3	0.26	0.39	0.18
0.31	0.26	0.29	0.24
0.33	0.33	0.4	0.17
0.75	0.28	0.25	0.29
0.56	0.22	0.32	0.32
0.58	0.26	0.36	0.24
0.58	0.2	0.37	0.17
0.51	0.24	0.44	0.24
0.47	0.25	0.69	0.31
0.42	0.18	0.41	0.36
0.55	0.29	0.3	0.29
0.36	0.24	0.33	0.3
0.51	0.18	0.52	0.39
0.43	0.21	0.29	0.2
0.48	0.16	0.33	0.37
0.41	0.27	0.28	0.19
0.37	0.38	0.44	0.17
0.34	0.22	0.34	0.36
0.47	0.25	0.4	0.34
0.41	0.32	0.6	0.25
0.27	0.3	0.3	0.26
0.25	0.31	0.32	0.34
0.4	0.34	0.26	0.32
0.75	0.33	0.41	0.31
0.46	0.15	0.4	0.23
0.34	0.28	0.45	0.29
0.36	0.19	0.45	0.24
0.47	0.22	0.62	0.43
0.45	0.36	0.36	0.36
0.27	0.24	0.55	0.32
0.32	0.28	0.33	0.38
0.34	0.25	0.36	0.4
0.46	0.27	0.38	0.29
0.42	0.21	0.36	0.21
0.51	0.39	0.34	0.27
0.37	0.37	0.26	0.32
0.38	0.25	0.32	0.37
0.38	0.36	0.32	0.28
0.37	0.35	0.47	0.27
0.29	0.35	0.4	0.28
0.34	0.29	0.4	0.27
0.34	0.31	0.29	0.24
0.3	0.49	0.44	0.28
0.33	0.48	0.39	0.29
0.37	0.38	0.35	0.28
0.53	0.26	0.26	0.32
0.33	0.28	0.35	0.32
0.3	0.33	0.35	0.33
0.33	0.22	0.29	0.39
0.34	0.19	0.33	0.27
0.38	0.28	0.59	0.26
0.42	0.23	0.42	0.26
0.29	0.23	0.62	0.22
0.26	0.31	0.55	0.35
0.34	0.32	0.58	0.34
0.6	0.21	0.79	0.34
0.53	0.19	0.57	0.44
0.41	0.17	0.57	0.35
0.29	0.24	0.59	0.43
0.4	0.35	0.65	0.32
0.68	0.36	0.54	0.34
0.48	0.33	0.61	0.38
0.44	0.36		0.31
0.35	0.28		0.23
0.32	0.34		0.3
0.4	0.29		0.32
0.32	0.37		0.24
0.4	0.28		0.32
0.4	0.26		0.26
0.39	0.3		0.29
0.31	0.13		0.46
0.28	0.24		0.42
0.37	0.23		0.39
0.34	0.23		0.3
0.47	0.12		0.34
0.32	0.23		0.28
0.41	0.21		0.33
0.31	0.25
0.41	0.15
0.38	0.23
0.39	0.11
0.37	0.17
0.29	0.3
0.29	0.29
0.35	0.17
0.31	0.15
0.35	0.22
0.31	0.21
0.35	0.17
0.32	0.25
0.58	0.17
0.36	0.14
0.28	0.13
0.47	0.09
0.33
0.28
0.51
0.65
0.44
0.74
0.29
0.56
0.43
0.29
0.35
0.53
0.34
0.43
0.33
0.35
0.62
0.47
0.32
0.32
0.35
0.29
0.44
0.45
0.38
0.37
0.33
0.43
0.48
0.47
0.43
0.39
0.38
0.28
0.38
0.32
0.44

## Sheet: Fig1H
no Treg	Treg	Tconv (shCtrl)	Tconv (shRyr2)
0	112.936	1.41068	78.0288
0.821355	87.0636	12.7844	91.9918
0.42105	100	7.01862	85.021

## Sheet: SupFig1A
Tconv	Treg
31414.7	19361.1
34058.1	22529.1
35179.6	24187.4
34939.8	24055.4
35602.6	24484.9
35788.1	25139.7
35561.8	25151.1
35232.5	24117.5
36475	25702.3
36956.9	25880.1
36679.8	26002.4
36510.1	26400.1
36856.3	26148.8
37299.3	26385.9
37293	26330.6
36215	26119.8
36347.9	25362.2
36045.5	25831.2
36508.6	25288.6
36175.5	25212.6
36590.8	25347.3
35822.1	24554.3
36091.6	24841.9
35708.4	24716.1
35466.1	24353.8
35188.4	24398.5
35781.3	24681.3
35510.7	24631.4
35157.9	24064.1
34966.7	24270.5
36103.8	24668
35660	24054.4
36088.6	24442.3
35893	24499.7
35610.7	24395.2
35785	24383.4
35927.2	24551.7
36226.9	24258.6
36934.3	24294.9
35277	24399.7
36407.1	25067.7
35602.6	24373.6
36887.9	24915.4
37693.2	24970.5
37892.2	25189.3
37392.3	24919
37406.9	24963.9
38325	25788
37849.8	25551.7
37676.5	26609.2
38789.2	26353.5
38124.4	26358.1
38130.6	25986.3
38140	26312.2
37887.1	28423.5
38817.5	26741.7
38992.2	26881.1
38920	27144.8
38785.1	26706.4
39864.3	27367.2
21064.5	19197.4
24769.5	22367.3
26263.7	24008.8
25948	24357.4
26675.5	24726.1
28127	25231.9
27873.8	24784
27036.4	24310.4
27822.7	25622.4
28635.6	25826.7
27700.4	25914.3
27794.3	26174.4
28190.5	26121.9
27739.6	26341.7
27966.7	25689.8
28382	25578.9
27822.3	25245.6
26447.2	25689
27617.8	24903.9
27340.5	24984.9
27507	25199.3
27294.8	24422.2
27090.4	24840.5
27091.7	24871.9
26068.2	24314.6
26413.2	24084.1
26751.1	24641.4
26113.7	24227.8
23713.3	23848.4
24368.1	24224
24762.5	24612.1
24402.5	24316.6
24084.3	24371.7
23024.2	24531.6
23302.5	24126.1
24604.4	24102.3
24390.8	24363.2
23325.1	24147.1
23523.1	24651
24848.4	24260.9
25069.7	24851.1
24570.8	24315.8
24969.7	25116.6
23590.1	24848.9
24687.6	25011.3
24020.4	24946.9
24092	25013.7
23482.5	25441.3
23692.5	25775.6
24605.3	26534.1
24881.5	26278.3
25498.6	26604.5
26362.2	26211.4
26263.1	26143.4
27081.4	28369.9
27930.2	26698.8
27435.8	26992.7
27536	27110.7
26967.5	26957.1
27503.4	27278.6
22948.8
27035.3
29451.5
28593.9
28601
28885.9
27658.6
27273.7
27797.4
29703.4
28842.4
27559.8
26945.6
28109.8
27111.5
27667.9
26075.9
26145.9
26188.1
27641
25851.6
27069.5
26774.7
27853.5
27029.4
27502.2
27042.6
27071
24977.5
25762.2
26736.9
27007
25755.2
25843.8
26507.6
26932.5
27567
25901.8
25817.8
27544.4
27716.9
27075.7
26752.2
26639.8
27464.7
26946.6
27751.1
26904.9
27019.8
28417.8
28023
29302.5
28976.2
28534.7
28877.2
28113.5
28472.3
29263.2
29127.4
28769.7

## Sheet: SupFig1B
Ryr2	Cacna2d4	Pkd1	Ncs1	Slc24a3	Itpr1	Trpv2	Ryr3	Ryr1	Hspa2	P2rx7	Itgav	Ccdc109b	Pln	Itpr2	Gsto1	Trpm4	Itpr3	Ahnak	Trpm1	Stim1
9.30146	3.8152	1.73886	1.2224	1.18573	1.03272	1.02174	0.899427	0.876755	0.78938	0.73523	0.6273	0.5925	0.53442	0.506814	0.459986	0.408099	0.391531	0.37229	0.247082	0.120383

## Sheet: SupFig1C
Treg	Tconv (shCtrl)		Tconv (shRyr2)	Tconv (shRyr3)	Tconv (shRyr1)	Tconv (shAhnak)	Tconv (shItpr1)	Tconv (shStim1)	Tconv (shCacnb1)	Tconv (shTrpm1)	Tconv (shTrpm4)	Tconv (shTrpv2)
2.30289	1.09736		1.53526	0.878973	0.740804	1.10884	1.35464	0.896418	1.80619	1.8965	1.71588	1.07956
2.16743	1.27327		1.44495	0.778086	0.784109	1.0146	1.03856	1.07545	0.993404	1.76103	2.34805	1.56581
1.98681	0.876163		1.62557	0.988021	1.08264	1.46507	0.903095	1.47178	1.26433	1.17402	2.03196	1.50813
1.58042	1.20901		1.58042	1.43047	1.04273	0.978234	1.76103	1.37362	1.12887	1.17402	1.94165	1.18836
1.44495	1.17876		1.35464	0.813633	0.770059	1.23827	1.49011	1.68216	1.03856	0.903095	1.85134	1.541
1.71588	1.26145		1.58042	1.13719	0.632348	1.41143	1.44495	1.68918	0.812785	1.49011	1.35464	1.3844
1.62557	0.989514		1.3998	1.24482	0.546841	1.4056	0.812785	1.44204	1.17402	0.85794	1.49011	1.66752
2.03196	1.11224		1.71588	1.05407	0.791019	1.13522	1.44495	1.09506	1.3998	0.85794	1.49011	1.46538
1.44495	1.15249		1.58042	0.998024	0.607193	1.10579	1.62557	1.48839	1.03856	0.632166	1.12887	1.12607
1.53526	1.07201		2.79959	0.763176	0.671269	1.39295	1.08371	1.59945	0.85794	1.44495	0.85794	1.70057
1.58042	1.05601		1.35464	1.11055	0.617559	0.974968	0.94825	1.77964	0.94825	1.21918	0.812785	1.27947
1.30949	1.02544		1.35464	1.05825	0.732953	1.32176	1.58042	1.63718	0.993404	1.08371	1.30949	1.11163
1.8965	1.16911		1.44495	0.955042	0.615139	0.171746	1.03856	1.68898	0.903095	0.94825	1.58042	0.987001
1.58042	1.08238		1.49011	1.19183	0.584364	1.02899	0.632166	1.38068	0.94825	1.08371	1.62557	1.28575
1.71588	1.17626		1.62557	1.17854	0.712598	1.42017	0.632166	1.84248	1.08371	1.17402	1.03856	1.27612
1.94165	1.30099		1.94165	1.30026	0.91936	1.19164	0.587012	1.7276	1.08371	1.35464	1.49011	0.812189
1.58042	1.28233		1.98681	1.3391	0.743869	0.826779	0.903095	1.6433	1.03856	1.08371	1.71588	1.02576
1.85134	1.34012		1.58042	0.98622	0.618984	0.893344	1.08371	1.75014	0.587012	1.8965	1.26433	1.03113
1.58042	1.31109		1.62557	1.27413	0.550955	0.707306	0.722476	1.41275	0.767631	1.35464	0.767631	1.09083
1.58042	1.32697		1.26433	1.30738	0.705001	0.974362	0.632166	1.0753	1.71588	0.767631	1.12887	0.761002
1.53526	1.19961		2.03196	1.21133	0.764614	0.679936	1.03856	1.07671	0.85794	1.17402	0.903095	0.902417
1.80619	0.998481		1.35464	1.11547	0.590468	0.601297	1.03856	0.997713	1.12887	1.53526	0.677321	0.701267
2.25774	0.733665		2.79959	1.2544	0.665206	0.601267	0.993404	0.871131	0.767631	0.993404	0.812785	0.9188
2.03196	0.743157		2.21258	1.05871	0.692162	0.584582	0.993404	1.0298	0.677321	1.08371	0.812785	1.40387
1.53526	0.855418		2.07712	1.13189	0.687322	0.558054	1.58042	1.52952	1.03856	1.21918	0.632166	1.24104
1.71588	0.876674		1.98681	1.16467	0.757865	0.422072	0.903095	1.48233	0.722476	1.67073	0.722476	1.56307
1.8965	0.960473		1.71588	1.31198	1.02713	0.574843	1.08371	1.33376	0.541857	1.3998	0.677321	1.05794
1.58042	0.910863		1.62557	1.19145	0.745335	0.529796	0.94825	1.17649	0.632166	1.03856	1.03856	1.48829
2.30289	0.868984		1.30949	1.06683	0.734875	0.538782	1.17402	1.1077	0.541857	0.903095	1.26433	1.50191
1.62557	0.785413		1.49011	1.14335	0.778126	0.438167	1.21918	1.38868	0.812785	0.812785	1.44495	1.10153
1.30949	0.922694		1.3998	1.14352	0.675733	0.453345	1.21918	1.21278	0.587012	0.722476	1.67073	0.660397
1.58042	0.808766		1.76103	1.15536	0.751089	0.540984	0.722476	1.53077	0.767631	1.12887	1.49011	1.00663
1.71588	0.954612		1.53526	1.04898	0.786166	0.430156	0.496702	0.945056	0.903095	0.812785	0.767631	1.17861
2.07712	0.918285		1.53526	1.22939	0.639608	0.947346	0.993404	0.962761	0.632166	1.26433	1.49011	1.31458
1.62557	0.725074		1.8965	1.14766	0.738545	1.32405	0.812785	0.924498	0.722476	0.632166	1.21918	0.851668
2.34805	0.910836		1.76103	1.24693	0.664587	0.905803	0.587012	0.889235	0.587012	0.722476	1.21918	1.07209
1.80619	0.736865		1.49011	1.13013	0.92342	1.20459	1.26433	1.0869	0.722476	0.85794	1.35464	1.77832
1.67073	0.801627		1.58042	1.28638	0.858511	0.963588	0.496702	1.13854	0.722476	0.812785	0.85794	1.25265
1.62557	0.797163		1.71588	1.20008	1.01553	1.09058	0.677321	0.834287	0.903095	0.85794	1.17402	1.89621
1.3998	0.816241		1.53526	1.17999	0.851331	0.618839	1.3998	0.937592	0.812785	0.541857	0.903095	1.28802
1.76103	0.865797		1.62557	1.05934	0.719333	0.973402	1.03856	0.774536	0.677321	0.632166	1.71588	1.26763
1.58042	0.72178		1.67073	1.06049	0.629161	0.56064	0.94825	0.85613	1.53526	0.85794	1.44495	2.2376
2.03196	0.774362		2.07712	1.2029	0.690078	1.07159	0.767631	0.890462	0.767631	0.677321	1.76103	0.903095
2.07712	0.636771		1.80619	1.2932	0.744138	1.07425	0.496702	1.19806	0.677321	1.26433	1.53526	0.496702
1.85134	0.650982		1.8965	1.15249	0.678933	0.986614	0.85794	1.07248	0.85794	1.17402	2.48351	1.26433
1.44495	0.63751		1.49011	1.16149	0.599382	0.731381	0.632166	1.14008	0.767631	0.767631	0.541857	1.30949
2.12227	0.76046		1.44495	1.2754	0.811657	1.06323	0.587012	1.02423	0.812785	0.677321	2.03196	1.30949
1.94165	0.650941		1.44495	0.987093	0.550175	0.960367	0.993404	0.867998	0.722476		1.12887	0.812785
1.85134	0.750363		1.44495	0.903025	0.726701	0.789389	0.496702	0.977643	0.677321		0.722476	1.30949
1.62557	0.649234		1.49011	1.21877	0.882106	1.05845	0.541857	1.03732	0.722476		0.451547	1.03856
1.80619	0.75367		1.58042	1.07073	1.11927	1.00076	0.496702	1.05118	0.85794		1.08371	0.677321
1.3998	0.591772		1.49011	1.08791	1.26636	0.711371	0.632166	0.951588	0.767631		0.632166	0.767631
1.85134	1.24392		1.26433	1.07494	1.06654	0.899285	0.541857	1.09618	0.677321		0.677321	0.812785
2.07712	1.10367		1.49011	0.810568	1.06488	1.04235	0.903095	0.993782	0.587012		1.26433	0.85794
1.8965	1.07869		1.49011	1.12034	0.988559	0.941523	0.767631	1.62651	0.587012		1.12887	0.812785
1.3998	0.992283		1.44495			0.90629	0.541857	1.56859	0.677321		0.94825	0.677321
1.67073	1.02521		1.58042			1.10155	0.767631	1.08553	0.677321		0.722476	0.632166
2.12227	1.25573		1.35464			0.871205	0.541857	1.80373	0.587012		0.767631	0.94825
1.44495	1.30793		1.67073			0.66093	0.496702	1.20952	0.587012		1.21918	0.677321
1.35464	1.11106		1.58042			0.69603	0.451547	0.877796	0.812785		1.44495	1.03856
1.44495	0.974657		1.35464			0.642427	0.541857	1.09339	0.812785		1.3998	1.3998
2.52867	1.22157		1.26433			0.592208	0.722476	1.07666	0.632166		0.903095	1.08371
1.58042	1.16589		1.85134			0.68799	0.587012	0.908093	0.903095		1.08371	0.85794
1.62557	1.20746		1.67073			0.307491	0.677321	1.42827	0.451547		1.30949	1.03856
1.62557	1.27283		1.49011			0.556339	1.03856	0.89859	0.632166		1.21918	0.85794
2.16743	1.23056		1.53526			0.488814	0.903095	1.49922	0.677321		1.21918	0.496702
1.3998	1.25965		1.44495			0.636131	0.722476	1.55163	0.541857		0.812785	0.541857
1.17402	1.20402		1.3998			0.61748	1.49011	0.845682	0.451547		0.993404	0.767631
1.17402	1.1877		1.80619			0.52687	0.722476	1.18174	0.541857		1.26433	1.12887
3.2963	1.09566		1.58042			0.695055	1.08371	1.04962	0.722476		1.30949	0.85794
2.25774			1.53526			0.709228	1.03856	1.22234	1.08371		0.85794	1.35464
1.98681			1.80619			0.593789	1.12887	1.08401	0.677321		1.12887	0.993404
2.70928			1.44495			0.920744	0.496702	1.04059	1.21918		0.767631	0.903095
2.07712			1.3998			0.895413	0.541857	1.25663	1.21918		0.993404	0.632166
1.94165			1.49011			0.568975	0.94825	0.837878	1.44495		0.993404	0.903095
1.85134			1.67073			0.990944	0.677321	0.914345	1.12887		0.903095	0.677321
2.25774			1.49011			0.618145	0.812785	1.16498	1.03856		1.17402	0.677321
1.80619			1.67073			0.697744	0.903095	1.03024	1.3998		1.44495	0.632166
1.8965			1.53526			0.859175	0.85794	0.926582	1.44495		1.3998	0.85794
2.16743			1.44495			0.767516	1.03856	0.815193			1.26433	0.677321
2.03196			1.80619			0.95611	1.03856	0.737795			1.30949	0.677321
1.67073			1.71588			0.802276	0.903095	0.774684			2.21258	1.21918
1.85134			1.44495			1.0337	1.12887	0.87057			1.71588	0.903095
2.21258			1.35464			1.15443	1.35464	0.97717			1.17402	1.21918
2.70928			1.85134			0.862958	1.08371	0.730967			1.21918	0.541857
3.34145			1.58042			0.660546	1.08371	0.721952			1.58042	0.812785
1.3998			2.84475			0.720859	1.08371	0.767028			0.94825	0.94825
3.16083			1.85134			0.877028	1.44495	0.798788			0.767631	0.587012
1.85134			1.49011			0.608361	0.767631	0.772615			2.07712	0.632166
1.94165			2.34805			0.558453	0.94825	0.920995			1.03856	1.08371
1.94165						0.738756	1.08371	0.711282			1.35464	0.767631
2.07712						0.463099	1.30949	0.755441			1.17402	0.677321
2.8899						0.423462	1.35464	0.675709			1.53526	0.812785
1.71588						0.607962	1.30949				1.3998	0.496702
1.3998						0.6502	1.49011				1.08371	0.541857
1.30949						0.607903	0.94825				0.903095	0.587012
1.58042						0.726489					1.08371	0.632166
2.03196						0.55931					0.903095	0.722476
1.35464						0.729859						0.993404
1.26433						0.625106						0.632166
1.67073						0.625106						0.94825
1.62557												0.587012
1.67073												0.496702
0.993404
0.903095
2.52867
1.71588
1.26433
1.67073
1.30949
1.35464
1.58042
1.85134
1.30949
1.53526
1.98681
1.94165
1.3998
1.21918
1.08371
1.17402
1.44495
2.61897
1.80619
2.21258
1.76103
2.16743
2.25774
1.35464
1.3998
1.53526
1.03856
1.3998
2.07712
1.53526
2.3932
1.3998
1.35464
1.8965
1.62557
1.71588
1.44495
1.44495
1.94165
1.85134
1.44495
1.80619
2.52867
1.71588
1.49011
1.49011
1.85134
1.80619
1.80619
2.75444
2.84475
2.21258
2.52867
2.61897
1.98681
2.03196
2.34805
1.76103
1.85134
1.76103
1.62557
1.71588
1.67073
1.76103
2.43836
1.26433
2.57382
1.94165
2.07712
1.80619
1.76103
1.58042
2.12227
1.17402
2.03196
1.8965
2.8899
2.66413
2.75444
2.8899
2.07712
3.56723
1.53526
1.80619
1.44495
1.76103
1.49011
1.58042
1.62557
1.8965
1.44495
1.3998
1.44495
1.35464
1.17402
1.49011

[truncated: 40 more sheets: SupFig1E, SupFig1F, SupFig1G, Fig2A, Fig2C, Fig2D, SupFig2A, Fig3A, Fig3B, Fig3C, Fig3D, SupFig3A, SupFig3D, SupFig3E, SupFig3F, Fig4A, SupFig4B, SupFig4C, SupFig4D, Fig5A …]
